# Supplementary material for: Ferro- and Antiferromagnetic Interactions in Oxalato-Centered Inverse Hexanuclear and Chain Copper(II) Complexes with Pyrazole Derivatives
Source: Molecules. 2021 May 10;26(9):2792. doi: 10.3390/molecules26092792 (PMC8126003; doi:10.3390/molecules26092792)
Supplement: Supplementary file 1 [file molecules-26-02792-s001.zip]

Archive with 1 entries (1 files):
- molecules-1206776-SI.pdf
